# Supplementary material for: Population Genetic Structure of the Endangered Long-Tailed Goral (Naemorhedus caudatus) in South Korea Revealed by Genome-Wide Markers from a 3-RADseq Approach
Source: Animals (Basel). 2026 Jul 14;16(14):2189. doi: 10.3390/ani16142189 (PMC13404928; doi:10.3390/ani16142189)
Supplement: Supplementary file 1 [file animals-16-02189-s001.zip]

Archive with 1 entries (1 files):
- animals-4376287-supplementary.pdf
